# Supplementary material for: The Role of microRNAs in Gene Expression and Signaling Response of Tumor Cells to an Acidic Environment
Source: Int J Mol Sci. 2023 Nov 29;24(23):16919. doi: 10.3390/ijms242316919 (PMC10707721; doi:10.3390/ijms242316919)
Supplement: Supplementary file 1 [file ijms-24-16919-s001.zip]

Archive with 1 entries (1 files):
- ijms-2699035-supplementary.pdf
